# Supplementary material for: A protein tertiary structure mimetic modulator of the Hippo signalling pathway
Source: Nat Commun. 2020 Oct 27;11:5425. doi: 10.1038/s41467-020-19224-8 (PMC7591920; doi:10.1038/s41467-020-19224-8)
Supplement: Supplementary file 4 — Source Data [file 41467_2020_19224_MOESM4_ESM.xlsx]

## Sheet: Figure 2a
circular dichroism spectroscopy
		mmolar ellipticity
	Wavelength (nm)	peptide 4E	peptide 4	peptide 5	peptide 6
	300	-142.248	19.4942	-46.8927
	299	-144.683	19.1927	-44.7191
	298	-152.351	15.3273	-40.2562	-392.028
	297	-165.207	3.39063	-38.4427	-464.407
	296	-180.817	-15.199	-43.8416	-529.614
	295	-194.237	-32.247	-56.9765	-567.123
	294	-200.777	-39.9125	-72.8701	-565.839
	293	-199.543	-37.2904	-83.6	-527.467
	292	-194.338	-29.0973	-83.6607	-465.892
	291	-190.56	-19.3148	-74.0104	-402.176
	290	-190.534	-8.35314	-61.2064	-356.305
	289	-191.598	3.52816	-52.236	-339.048
	288	-189.064	12.7517	-49.6405	-348.388
	287	-181.626	14.8846	-51.1296	-372.754
	286	-173.988	10.2382	-53.3218	-398.759
	285	-173.598	4.80172	-55.2848	-417.925
	284	-183.872	4.53794	-58.357	-428.137
	283	-200.052	9.79907	-63.1855	-430.275
	282	-211.995	16.2868	-67.9182	-424.365
	281	-211.758	20.2371	-69.766	-409.133
	280	-199.188	20.7153	-67.9522	-384.761
	279	-180.567	17.528	-64.4095	-355.363
	278	-162.351	10.4285	-61.3571	-328.183
	277	-146.851	2.53701	-58.6942	-310.006
	276	-134.14	1.83255	-54.4244	-303.859
	275	-127.02	14.0813	-47.7241	-308.416
	274	-131.844	32.759	-41.0528	-319.77
	273	-152.492	40.3588	-38.6469	-333.441
	272	-183.247	25.0565	-42.76	-345.196
	271	-209.212	-3.9197	-51.503	-351.06
	270	-216.064	-22.5138	-60.3644	-347.639
	269	-201.012	-16.7624	-65.639	-333.019
	268	-174.736	1.04249	-66.3884	-307.539
	267	-152.388	5.70717	-63.6593	-273.886
	266	-142.239	-11.524	-58.7116	-236.786
	265	-142.137	-32.3191	-52.4664	-202.626
	264	-145.504	-33.1739	-46.2366	-178.531
	263	-149.249	-13.8529	-42.0148	-170.076
	262	-155.487	2.96945	-41.3619	-178.121
	261	-166.671	0.777268	-44.0332	-197.306
	260	-180.711	-10.0089	-48.0919	-218.738
	259	-191.755	-7.01877	-51.5967	-236.29
	258	-195.583	11.935	-54.1328	-251.869
	257	-193.782	22.1928	-56.6915	-274.297
	256	-192.519	2.48518	-60.3013	-311.055
	255	-197.115	-34.9951	-64.9847	-358.854
	254	-207.155	-54.5696	-69.8645	-401.755
	253	-216.163	-37.6973	-73.8241	-420.596
	252	-216.5	-5.14054	-75.9292	-407.979
	251	-206.49	6.64916	-75.7302	-376.963
	250	-194.752	-14.5654	-73.9029	-355.047
	249	-197.454	-49.2265	-72.7444	-366.287
	248	-228.74	-76.2735	-75.3246	-414.481
	247	-290.628	-98.4441	-83.2252	-480.324
	246	-370.858	-130.001	-94.8625	-534.764
	245	-451.589	-168.517	-106.638	-557.988
	244	-522.264	-195.347	-116.529	-549.529
	243	-585.604	-207.546	-126.793	-523.106
	242	-652.161	-234.037	-142.747	-492.789
	241	-730.073	-304.046	-168.337	-463.477
	240	-820.987	-402.553	-202.523	-433.117
	239	-925.444	-475.871	-239.83	-402.259
	238	-1049.97	-492.894	-274.381	-379.636
	237	-1206.02	-491.23	-303.699	-376.779
	236	-1400.32	-544.756	-329.363	-396.091
	235	-1626.73	-681.865	-354.814	-424.335
	234	-1868.91	-849.449	-382.712	-439.841
	233	-2112.41	-968.857	-413.644	-429.749
	232	-2355.08	-1020.67	-446.439	-403.7
	231	-2606.48	-1059.71	-479.536	-391.53
	230	-2877.41	-1146.26	-512.683	-424.309
	229	-3169.53	-1279.57	-547.729	-511.393
	228	-3473.45	-1411.52	-587.075	-630.451
	227	-3775.33	-1514.43	-630.152	-738.949
	226	-4064.49	-1612.12	-671.049	-800.375
	225	-4334.85	-1737.25	-700.87	-807.538
	224	-4579.79	-1876.59	-714.317	-786.631
	223	-4787.44	-1979.45	-714.958	-778.746
	222	-4944.15	-2018.23	-713.595	-811.115
	221	-5046.27	-2021.32	-720.413	-877.62
	220	-5109.79	-2037.52	-737.905	-941.842
	219	-5164.87	-2082.03	-760.811	-960.704
	218	-5235.05	-2133.75	-782.026	-913.031
	217	-5318.33	-2178.12	-797.998	-814.558
	216	-5392.03	-2228.91	-809.517	-710.16
	215	-5443.13	-2300.32	-820.263	-648.739
	214	-5498.25	-2381.08	-837.247	-656.487
	213	-5621.11	-2462.88	-872.232	-724.466
	212	-5873.32	-2588.38	-938.974	-817.179
	211	-6271.49	-2835.18	-1045.12	-896.05
	210	-6779.89	-3228.96	-1185.84	-942.849
	209	-7342.69	-3690.16	-1347.41	-968.218
	208	-7918.44	-4102.02	-1518.95	-1000.2
	207	-8478.47	-4438.01	-1700.2	-1061.54
	206	-8973.65	-4789.74	-1896.11	-1153.25
	205	-9313.39	-5239.66	-2103.69	-1257.51
	204	-9389	-5719.66	-2305.83	-1357.72
	203	-9122.88	-6038.59	-2478.88	-1457.46
	202	-8491.97	-6068.92	-2604.05	-1578.97
	201	-7502.27	-5878.82	-2668.23	-1737.83
	200	-6150.25	-5641.33	-2654.75	-1913.08
	199	-4427.93	-5415.86	-2540.79	-2040.57
	198	-2381.01	-5063.26	-2313.7	-2042.09
	197	-160.937	-4409.77	-1994.56	-1874.3
	196	1997.97	-3475.98	-1641.47	-1562.79
	195	3878.29	-2496.73	-1320.13	-1194.79
	194	5379.81	-1695.25	-1062.7	-873.972
	193	6537.17	-1066.05	-852.324	-667.6
	192	7445.85	-417.39	-649.292	-580.654
	191	8168.61	373.923	-434.868
	190	8703.15	1186.55	-231.842

## Sheet: Figure 3b
Time-dependent proteolytic stability of the peptides in cell culture media buffer containing 10% of Foetal Bovine Serum (c(peptide) = 30 µM)
			peptide 4E(open)				peptide 4E				peptide 7
		Hours	raw data		Mean	SD	raw data		Mean	SD	raw data		Mean	SD
		0	98	102	100	2.82843	104	96	100	5.65685	90	110	100	14.1421
		2	69	58	63.5	7.77817	85	87	86	1.41421	82	105	93.5	16.2635
		6	53	50	51.5	2.12132	75	80	77.5	3.53553	81	102	91.5	14.8492
		12	43	44	43.5	0.707107	77	80	78.5	2.12132	74	82	78	5.65685
		24	43	38	40.5	3.53553	72	77	74.5	3.53553	83	76	79.5	4.94975

## Sheet: Figure 3c
	Total and subcellular concentrations of peptides in pMols/mg of protein
		Cytoplasmic				Nuclear
	Compound	raw data		Mean	SD	raw data		Mean	SD
	peptide 4	<LLOQ	<LLOQ			<LLOQ	<LLOQ
	peptide 4E	<LLOQ	<LLOQ			<LLOQ	<LLOQ
	peptide 7	73.3	24.2	48.75	34.7189	336.5	150	243.25	131.875
	Tat	102	116	109	9.89949	2369	3412	2890.5	737.512

## Sheet: Figure 4b
Proximity ligation assay (PLA) to probe the YAP–TEAD interaction
			PLA events / cell
			YAP-Antibody	TEAD-Antibody	DMSO	peptide 7	peptide 4E	Tat peptide
			0.87	0.77	1.27	2.21	1.32	1.53
			0.52	0.26	0.88	1.48	1.88	1.24			YAP-Antibody	TEAD-Antibody	DMSO	peptide 7	peptide 4E	Tat peptide
			0.24	0.21	0.75	1.28	1.68	2.23		Mean	0.434	0.2785	0.99975	1.55525	1.35233	1.15647
			0.67	0.32	1.08	1.99	1.67	1.93		SD	0.169873	0.142654	0.218779	0.454848	0.36123	0.428011
			0.28	0.28	1.04	1.62	2	1.31
			0.29	0.43	0.96	1.82	1.93	1.33
			0.56	0.3	1.18	2.33	1.81	2.13
			0.25	0.42	0.68	2.5	1.32	1.84
			0.48	0.18	1.05	2.14	1.7	1.22
			0.45	0.29	1.11	2.08	1.65	1.35
			0.27	0.23	0.86	1.05	1.18	0.62
			0.33	0.14	0.95	1.6	1.26	0.67
			0.53	0.2	1.16	1.17	1.31	0.88
			0.45	0.25	1.25	1.13	0.97	0.9
			0.62	0.17	0.99	1.11	0.7	1.02
			0.55	0.24	0.76	1.2	1.33	1.22
			0.45	0.16	1.02	1	1.01	1.71
			0.29	0.12	0.97	0.98	1.05	1.43
			0.33	0.26	1.07	1	0.89	1.46
			0.25	0.34	0.97	1.16	1.06	1.3
					1.63	1.35	1.52	0.7
					1.19	1.26	1.35	0.77
					1.08	1.77	0.86	1.05
					0.83	1.35	1.45	0.88
					0.85	1.5	1.2	0.69
					1.27	1.1	1.37	0.79
					0.58	1.15	1.22	0.78
					0.64	1.45	1.96	0.86
					0.79	1.05	0.91	1.08
					1.13	0.91	1.01	0.91
					0.9	2.54		0.73
					0.57	1.71		0.99
					0.83	1.78		0.84
					1.14	1.71		0.93
					1.32	1.71
					0.98	1.8
					0.96	1.5
					0.88	2.37
					1.18	1.83
					1.24	1.52

## Sheet: Figure 4d
Nuclear and cytosolic YAP levels in cardiomyocytes quantified by image analysis
	DMSO				5 µM of peptide 7				10 µM of peptide 7
raw data	2.44161	3.44333	3.765	2.30667	3.78783	2.685	2.685	4.74333	6.08594	5.31333	5.31333	6.86667
Mean	2.98915				3.47529				5.89482
SD	0.724295				0.992427				0.743251

## Sheet: Figure 4e
qPCR analysis of the TEAD target genes
			TAT				peptide 7
		Genes	raw values		Mean	SD	raw values		Mean	SD
		CYR61	0.977	1.024	1.0005	0.033234	3.839	4.094	3.9665	0.180312
		CTGF	0.895	1.118	1.0065	0.157685	1.843	2.144	1.9935	0.212839
		ANKRD1	0.893	1.12	1.0065	0.160513	4.459	5.02	4.7395	0.396687
		SEPINE1	0.977	1.024	1.0005	0.033234	3.782	3.277	3.5295	0.357089

## Sheet: Figure 4f
High-content imaging-based analysis of cell cycle activity in primary juvenile (P5-P6) rat cardiomyocytes after 4 days
	compound	MEAN	SD	N
	peptide 7	148.037	44.3952	6
	peptide 4E	92.7542	23.9838	6
	SB203580	122.95	11.1187	6
	CHIR99021	152.398	25.6199	6
	DMSO	100	6.45	6
	raw data
	peptide 7	peptide 4E	SB203580	CHIR99021	DMSO
	121.364	98.8636	117.273	164.318	100
	169.336	123.588	122.222	154.314	100
	227.316	109.739	143.706	186.382	100
	141.087	95.1959	116.056	116.435	100
	122.138	66.1379	125.517	128.897	100
	106.984	63.0015	112.927	164.042	100

## Sheet: Figure 4g
Dose-dependent cell cycle stimulation after 4-day treatment with 7 (primary juvenile (P5-P6) rat cardiomyocytes
	DMSO			1 mM			5 mM			10 mM
	raw data	MEAN	SD	raw data	MEAN	SD	raw data	MEAN	SD	raw data	MEAN	SD
peptide 7	83.1818	100	5.82	83.1818	106.813	20.4657	111.136	131.729	33.7721	121.364	172.672	53.0549
	118.808			118.808			113.346			169.336
	118.448			118.448			170.705			227.316

## Sheet: Supplementary Figure 6 
Cell permeability of FITC labelled arginine rich peptides assessed by flow cytometry in HeLa cells after 90 minutes incubation at 5 µM.
				Relative fluorescence intensity
		raw data				Mean median intensity (530_30)	Mean normalization/DMSO	SD
		Median Intensity (530_30)	normalization/DMSO	Median Intensity (530_30)	normalization/DMSO
	DMSO	93.8	1	96.4	1.02772	95.1	1	×
	SVDDHFAKALGDTWLQIKAA	245	2.54	245	2.54	245	2.54	0
	SVc[EDHFAKALGDTWLRIK]AA	234	2.23	×	×	234	2.23	×
	SVc[EDHFAKALGDTWLRIK]RA	182	1.97	×	×	182	1.97	×
	SVc[EAHFAAALGDTWLRIK]RR	395	4.27	×	×	395	4.3	×
	SVc[EAHFARRLGDTWLRIK]RR	774	8.37	×	×	774	8.37	×
	Tat	929	9.64	927	9.62	928	9.63	0.01

## Sheet: Supplementary Figure 7 
Cell permeability of FITC labelled 4, 4E, 7 and Tat assessed by flow cytometry in HeLa cells after 90 minutes incubation at 5 µM and 15 µM.
		5 µM incubation concentration							15 µM incubation concentration
		raw data				Mean median intensity (530_30)	Mean normalization/DMSO	SD	raw data				Mean median intensity (530_30)	Mean normalization/DMSO (5 uM)	SD
		Median Intensity (530_30)	normalization/DMSO	Median Intensity (530_30)	normalization/DMSO				Median Intensity (530_30)	normalization/DMSO	Median Intensity (530_30)	normalization/DMSO
	DMSO	93.8	1	96.4	1.02772	95.1	1.01386	×	×	×	×	×	×	×	×
	peptide 4	245	2.54	245	2.54	245	2.54	0	597	6.19	591	6.13	594	6.16	0.03
	peptide 4E	292	2.3	237	2.26	264.5	2.28	0.14	371	3.53	467.56	3.68	419.28	3.605	0.07
	peptide 7	18589	192.83	20862	216.41	19725.5	204.62	11.79	35251	365.67	41431	429.78	38341	397.725	32.05
	Tat	929	9.64	927	9.62	928	9.63	0.01	6660	69.09	6851	71.07	6755.5	70.08	0.99

[truncated: 23 more sheets: Supplementary Figure 10a, Supplementary Figure 10b, Supplementary Figure 10c, Supplementary Figure 10d, Supplementary Figure 12, Supplementary Figure 15a , Supplementary Figure 15b , Supplementary Figure 15c , Supplementary Figure 15d , Supplementary Figure 16a, Supplementary Figure 16b , Supplementary Figure 17b, Supplementary Figure 19a, Supplementary Figure 19b, Supplementary Table 3, Supplementary Table 5, Supplementary Table 6, Supplementary Table 7, Supplementary Table 10, Supplementary Table 11 …]
